# Supplementary material for: Compositional, ultrastructural and nanotechnological characterization of the SMA strain of Saccharomyces pastorianus: Towards a more complete fermentation yeast cell analysis
Source: PLoS One. 2018 Jul 11;13(7):e0200552. doi: 10.1371/journal.pone.0200552 (PMC6040772; doi:10.1371/journal.pone.0200552)
Supplement: S1 Dataset — (XLSX) [file pone.0200552.s001.xlsx]

## Sheet: Fig 2b
Pt. Select.
1,2	YM-24 (2b)				YM-24 (2b)				YM-24 (2b)				YM-24 (2b)				YM-24 (2b)
Sputter t.	C1	C2	Mean	Std. dev.	Au-1	Au-2	Mean	Std. dev.	Os-1	Os-2	Mean	Std. dev.	N-1	N-2	Mean	Std. dev.	O-1	O-2	Mean	Std. dev.
5	84	85	84.5	0.5	3	4	3.5	0.5	7	6	6.5	0.5	2	2	2	0	3	2	2.5	0.5
11	84	84	84	0	4	2	3	1	5	6	5.5	0.5	4	4	4	0	2	3	2.5	0.5
16	86	83	84.5	1.5	4	5	4.5	0.5	4	7	5.5	1.5	3	2	2.5	0.5	2	2	2	0
21	84	85	84.5	0.5	4	3	3.5	0.5	7	6	6.5	0.5	2	3	2.5	0.5	2	2	2	0
26	85	88	86.5	1.5	2	3	2.5	0.5	7	5	6	1	3	2	2.5	0.5	2	1	1.5	0.5
31	88	87	87.5	0.5	3	2	2.5	0.5	4	6	5	1	3	2	2.5	0.5	1	2	1.5	0.5
36	85	86	85.5	0.5	2	3	2.5	0.5	8	6	7	1	2	2	2	0	2	2	2	0

## Sheet: Fig 2d
Pt. Select.
1,2		YP-24 (2d)				YP-24 (2d)				YP-24 (2d)				YP-24 (2d)				YP-24 (2d)
	Sputter t.	C-1	C-2	Mean	Std. Dev.	Au-1	Au-2	Mean	Std. Dev.	Os-1	Os-2	Mean	Std. Dev.	N-1	N-2	Mean	Std. Dev.	O-1	O-2	Mean	Std. Dev.
	5	87	84	85.5	1.5	3	4	3.5	0.5	4	6	2	1	2	2	2	0	3	3	3	0
	11	88	88	88	0	2	3	2.5	0.5	6	4	1.5	1	1	2	1.5	0.5	2	2	2	0
	16	89	92	90.5	1.5	3	1	2	1	4	2	1.5	1	2	2	2	0	1	2	1.5	0.5
	21	87	91	89	2	4	2	3	1	5	3	2	1	1	2	1.5	0.5	2	1	1.5	0.5
	26	86	88	87	1	5	4	4.5	0.5	6	3	2.5	1.5	1	3	2	1	1	1	1	0
	31	91	88	89.5	1.5	2	4	3	1	3	4	2	0.5	1	2	1.5	0.5	2	1	1.5	0.5
	36	88	91	89.5	1.5	4	1	2.5	1.5	3	4	2	0.5	2	1	1.5	0.5	2	2	2	0

## Sheet: 2 spots same cell
Pt. Select
1,2		YP-24		YM-24		YP-24		YM-24		YP-24		YM-24		YP-24		YM-24		YP-24		YM-24
	Sputter t.	C-1	C-2	C-1	C-2	Au-1	Au-2	Au-1	Au-2	Os-1	Os-2	Os-1	Os-2	N-1	N-2	N-1	N-2	O-1	O-2	O-1	O-2
	5	87	84	84	85	3	4	3	4	4	6	7	6	2	2	2	2	3	3	3	2
	11	88	88	84	84	2	3	4	2	6	4	5	6	1	2	4	4	2	2	2	3
	16	89	92	86	83	3	1	4	5	4	2	4	7	2	2	3	2	1	2	2	2
	21	87	91	84	85	4	2	4	3	5	3	7	6	1	2	2	3	2	1	2	2
	26	86	88	85	88	5	4	2	3	6	3	7	5	1	3	3	2	1	1	2	1
	31	91	88	88	87	2	4	3	2	3	4	4	6	1	2	3	2	2	1	1	2
	36	88	91	85	86	4	1	2	3	3	4	8	6	2	1	2	2	2	2	2	2

## Sheet: 2 spots diff. cell
Pt. Select
3,2		YP-24		YM-24		YP-24		YM-24		YP-24		YM-24		YP-24		YM-24		YP-24		YM-24
	Sputter t.	C-3	C-2	C-1	C-3	Au-3	Au-2	Au-1	Au-3	Os-3	Os-2	Os-1	Os-3	N-3	N-2	N-1	N-3	O-3	O-2	O-1	O-3
	5	87	84	84	84	3	4	3	6	4	6	7	4	2	2	2	3	3	3	3	2
	11	85	88	84	86	3	3	4	3	7	4	5	5	3	2	4	3	2	2	2	2
	16	89	92	86	84	3	1	4	3	4	2	4	6	3	2	3	4	1	2	2	2
	21	91	91	84	82	3	2	4	5	3	3	7	6	2	2	2	3	0	1	2	3
	26	87	88	85	84	3	4	2	2	7	3	7	8	2	3	3	3	0	1	2	2
	31	89	88	88	85	1	4	3	1	5	4	4	7	2	2	3	4	2	1	1	2
	36	89	91	85	85	2	1	2	3	4	4	8	6	2	1	2	3	2	2	2	2
