# Supplementary material for: Compositional, ultrastructural and nanotechnological characterization of the SMA strain of Saccharomyces pastorianus: Towards a more complete fermentation yeast cell analysis
Source: PLoS One. 2018 Jul 11;13(7):e0200552. doi: 10.1371/journal.pone.0200552 (PMC6040772; doi:10.1371/journal.pone.0200552)
Supplement: S2 Dataset — (XLSX) [file pone.0200552.s002.xlsx]

## Sheet: YM24
	C-	C- Rel	NH-	NH- Rel	O-	O- Rel	OH-	OH- Rel	P-	P- Rel	S-	S- Rel
	12.0004		15.0116		15.9956		17.0031		30.9749		31.9718								SUM
Sputter Time (s)	Intensity (Raw, Poisson Corrected)		Intensity (Raw, Poisson Corrected)		Intensity (Raw, Poisson Corrected)		Intensity (Raw, Poisson Corrected)		Intensity (Raw, Poisson Corrected)		Intensity (Raw, Poisson Corrected)
0	61164.5	19.7007	440.371	0.141841	190732	61.4335	56273.8	18.1254	226.099	0.072825	1632.07	0.525679							310469
10	57757	21.765	280.152	0.105572	167339	63.0597	38777.9	14.613	218.094	0.0821861	993.893	0.374537							265366
20	60566.3	23.1993	282.153	0.108076	162972	62.4249	36033.6	13.8023	241.113	0.0923561	973.813	0.37301							261069
30	61791.1	24.1568	298.17	0.116567	158897	62.1196	33666.1	13.1615	213.087	0.0833048	926.636	0.362261							255792
40	63760.7	24.6969	280.152	0.108513	159912	61.9399	33152.6	12.8412	213.087	0.0825365	854.397	0.33094							258173
50	65480.1	24.9249	290.161	0.110449	162368	61.8051	33461.8	12.7372	243.116	0.0925417	866.434	0.329807							262710
60	68020.2	25.1396	294.165	0.108721	166843	61.6637	34257.3	12.6612	228.101	0.0843041	926.65	0.342481							270569
70	70879	25.5934	384.282	0.138759	169318	61.1384	35139.8	12.6885	230.102	0.0830867	990.878	0.357793							276942
80	73364	26.0796	367.259	0.130554	170968	60.7761	35199.3	12.5127	297.17	0.105639	1112.36	0.395424							281308
90	76170.6	26.5733	454.395	0.158522	172974	60.3446	35492.8	12.3822	335.218	0.116946	1216.84	0.424513							286644
100	78376.6	27.3066	525.526	0.183095	171799	59.8552	34627.5	12.0643	378.273	0.131791	1317.31	0.458954							287024
110	81526.9	28.0862	579.645	0.199689	171319	59.0199	34948.3	12.0398	402.31	0.138597	1497.27	0.515814							290273
120	84102.3	28.7449	636.773	0.21764	171482	58.6101	34329	11.7332	462.413	0.158046	1568.69	0.536155							292581
130	84665.2	29.0979	679.883	0.233663	169364	58.2073	34036	11.6975	517.51	0.177859	1704.54	0.585819							290967
140	85992.9	29.2494	725.002	0.2466	170752	58.0791	34064.4	11.5866	545.567	0.185568	1919.01	0.652727							293999
150	87930.1	29.9381	783.178	0.266653	169118	57.5806	33352.7	11.3558	586.658	0.199743	1936.14	0.659208							293707
160	88391.9	30.2515	798.217	0.273184	167408	57.2942	32977.6	11.2864	620.737	0.212443	1993.58	0.682289							292190
170	89479.2	30.8616	782.166	0.269771	164982	56.9028	31942	11.0169	636.78	0.219627	2114.55	0.729314							289937
180	90277.8	31.0769	921.618	0.317254	164832	56.7411	31598.8	10.8774	643.795	0.221617	2224.43	0.765729							290498
190	91140.8	31.4038	909.576	0.313407	164093	56.5404	31117.2	10.7218	678.881	0.233918	2282.92	0.786611							290222
200	91594.4	31.9533	935.668	0.326414	160552	56.0096	30526.8	10.6495	738.041	0.25747	2304.1	0.8038							286651
210	91598.3	32.4791	961.762	0.341024	156588	55.5233	29781.2	10.5599	705.95	0.250317	2386.85	0.846334							282022
220	90908.4	32.8775	953.736	0.344924	152933	55.309	28490	10.3036	800.226	0.289406	2421.16	0.875625							276507
230	91530.3	33.488	1018.98	0.372812	149599	54.7335	27891.7	10.2047	824.297	0.301584	2458.5	0.899486							273323
240	91433.4	34.0914	1003.93	0.37432	145676	54.316	26744.1	9.97167	823.295	0.30697	2520.07	0.939621							268201
250	90549.5	34.3639	1001.91	0.380229	142255	53.9863	26282.9	9.97446	873.454	0.331479	2539.28	0.963666							263502
260	91860.2	34.909	1001.91	0.380749	141022	53.5917	25934.1	9.85557	791.205	0.300676	2532.23	0.962307							263142
270	92117.3	35.3767	1014.96	0.389785	139061	53.405	24717.9	9.49266	871.467	0.334678	2606.96	1.00118							260390
280	90688.5	35.8232	1058.13	0.417976	134135	52.9852	23723	9.37092	900.555	0.355732	2650.36	1.04693							253156
290	90072.5	36.1374	1089.27	0.437019	131310	52.682	23339.3	9.36381	860.414	0.345201	2578.66	1.03457							249250
300	88721.7	36.2249	1118.38	0.456632	128681	52.5402	22877	9.34063	839.349	0.342705	2681.7	1.09493							244919
310	89163.4	36.5495	1097.31	0.449805	127684	52.3397	22395.4	9.18023	918.622	0.376558	2693.84	1.10425							243953
320	89559.8	36.965	1133.45	0.467821	126171	52.0759	21778.3	8.9888	859.41	0.354714	2780.71	1.14771							242283
330	90221.3	37.3188	1165.6	0.482134	125272	51.817	21448	8.87166	932.668	0.385785	2719.06	1.1247							241759
340	88586.9	37.659	1107.34	0.470739	121250	51.5444	20721	8.80866	904.562	0.384537	2664.51	1.1327							235234
350	89367.8	37.8523	1137.47	0.481782	121320	51.3858	20594.3	8.72284	959.762	0.406513	2717.05	1.15082							236096
360	88551.2	38.0178	1118.38	0.480155	119547	51.3252	20118.8	8.63762	911.601	0.391378	2673.59	1.14785							232921
370	88352.2	38.035	1109.34	0.477563	118985	51.2222	20168.7	8.68248	987.867	0.42527	2688.76	1.15749							232292
380	88195.4	38.1325	1127.43	0.48746	118462	51.2187	19850.2	8.58251	932.661	0.403249	2719.06	1.17562							231287
390	87610.6	38.3733	1108.35	0.485455	116690	51.11	19293.2	8.45038	910.58	0.398832	2698.89	1.18211							228312
400	88518.4	38.6046	1182.67	0.515786	116771	50.9262	19178	8.36391	936.679	0.408504	2707.95	1.18099							229295
410	87568.9	38.7276	1114.37	0.492833	115071	50.8905	18592.1	8.22241	984.848	0.435552	2783.74	1.23112							226115
420	87793.9	38.6131	1206.77	0.530756	115654	50.8664	19003.6	8.35808	1012.96	0.445516	2696.83	1.18611							227368
430	87519.6	38.6703	1165.59	0.515013	114746	50.7003	19069.2	8.42568	1015.97	0.448904	2805.97	1.23981							226322
440	87247.5	38.7793	1176.64	0.522987	113823	50.5915	18790.7	8.352	976.825	0.434174	2969.78	1.31999							224984
450	87505.5	39.0377	1161.57	0.518197	113459	50.616	18343.4	8.18331	982.844	0.438464	2703.92	1.20627							224156
460	86894.1	39.266	1153.54	0.521266	111699	50.4749	17820.3	8.0527	995.893	0.450027	2733.22	1.2351							221296
470	87426.3	39.2969	1110.35	0.499086	111952	50.3208	18022.6	8.1009	1040.07	0.467496	2925.27	1.31487							222477
480	87107.4	39.3345	1135.46	0.512732	111592	50.3908	17768.1	8.02342	1041.06	0.470104	2809.01	1.26845							221453
490	87339.4	39.5133	1148.51	0.519598	111118	50.271	17619.2	7.97111	999.916	0.452373	2813.06	1.27266							221038
500	88586.5	39.4727	1151.53	0.513103	112662	50.2003	18125.5	8.07643	1100.31	0.49028	2798.91	1.24715							224425
510	87278.7	39.6682	1195.73	0.54346	110228	50.0987	17409.6	7.91267	1043.08	0.47408	2866.65	1.30289							220022
520	87375.2	39.8075	1173.63	0.534697	109507	49.8906	17587.2	8.0126	1004.94	0.457843	2846.41	1.2968							219494
530	91222.9	40.1426	1192.71	0.524851	113273	49.8457	17611.7	7.75001	1058.14	0.465634	2888.87	1.27124							227247
540	85343.3	39.9016	1088.26	0.508807	106638	49.8578	16964.6	7.93167	1012.96	0.473602	2837.32	1.32657							213884
550	85817.5	39.8888	1222.86	0.568397	106988	49.729	17251.5	8.01866	1045.09	0.485767	2817.08	1.3094							215142
560	86622.4	39.9861	1121.4	0.517654	107950	49.8312	17074.2	7.88169	1024	0.472692	2839.33	1.31067							216631
570	86065.8	39.9457	1201.76	0.557772	107164	49.738	17147.9	7.95885	1001.92	0.465021	2875.72	1.33471							215457
580	85439.5	40.0317	1233.9	0.578129	106046	49.6866	16868.5	7.90354	1053.11	0.493422	2788.79	1.30665							213430
590	86161	40.1956	1152.53	0.537675	106598	49.7298	16523.1	7.70831	1043.07	0.48661	2876.74	1.34205							214354
600	86852.4	40.1867	1193.72	0.552335	107564	49.77	16655.3	7.70642	1081.23	0.500286	2775.66	1.2843							216122
610	86331	40.3065	1203.76	0.562016	105859	49.4238	16832.3	7.85872	1063.16	0.496372	2896.95	1.35254							214186
620	86052.1	40.1551	1192.71	0.556563	106531	49.7114	16670.3	7.77899	1064.17	0.496582	2788.8	1.30136							214299
630	86275.2	40.1183	1175.63	0.546672	106909	49.7131	16717.1	7.77351	1077.21	0.500907	2897.97	1.34757							215052
640	86131.5	40.2407	1164.59	0.544097	106147	49.592	16700.1	7.8023	1045.08	0.488262	2852.47	1.33268							214041
650	85782.5	40.3899	1179.65	0.555427	105070	49.4712	16388.9	7.71656	1070.18	0.503884	2894.95	1.36306							212386
660	85508.2	40.3084	1161.57	0.547562	105156	49.5704	16336.8	7.70114	1072.2	0.505433	2900	1.36706							212135
670	86098.3	40.5289	1196.73	0.563335	104762	49.3145	16463.5	7.74984	1007.95	0.474471	2908.08	1.36892							212437
680	86112.4	40.331	1228.89	0.575554	105823	49.5625	16394.3	7.67831	1100.32	0.515338	2855.5	1.33738							213514
690	86529.1	40.3275	1220.84	0.568981	106251	49.519	16545.5	7.71115	1088.26	0.507191	2931.34	1.36617							214566
700	86292.8	40.6406	1211.8	0.570711	104842	49.3765	16057.1	7.56228	1050.11	0.494561	2877.79	1.35533							212332
710	86185.4	40.5018	1183.67	0.556252	105290	49.4798	16107	7.5693	1069.19	0.502453	2958.63	1.39037							212794
720	85491.1	40.5846	1149.52	0.545704	104110	49.4235	15902.9	7.54948	1072.19	0.508994	2923.26	1.38774							210649
730	85488.1	40.5676	1275.11	0.605091	103878	49.2943	16027.4	7.60565	1152.54	0.546927	2909.1	1.38049							210730
740	86518.3	40.6871	1170.61	0.550505	104889	49.3263	16084.8	7.56423	1079.24	0.507536	2901	1.36426							212643
750	86168.6	40.4614	1227.88	0.576565	105146	49.3725	16328.1	7.66704	1121.4	0.526566	2972.79	1.39591							212965
760	86002.3	40.5764	1224.86	0.577897	104636	49.3679	16100.7	7.59641	1048.09	0.494495	2939.43	1.38684							211951
770	85354.5	40.6281	1169.61	0.556726	103733	49.3762	15776.5	7.5095	1135.46	0.540471	2918.18	1.38903							210087
780	85739.9	40.7744	1150.52	0.54714	103479	49.2103	15907.2	7.56481	1096.29	0.52135	2906.06	1.382							210279
790	85502.1	40.5296	1135.46	0.538229	104334	49.4563	15910.5	7.54188	1120.39	0.531086	2959.66	1.40293							210962
800	85958.5	40.4219	1163.58	0.547172	105519	49.6202	15880.6	7.46784	1125.43	0.529232	3006.19	1.41366							212653
810	85894.5	40.5572	1256	0.593051	104511	49.3474	15979.5	7.5451	1187.69	0.560796	2957.63	1.39652							211786
820	86051.5	40.7675	1125.42	0.533176	103994	49.2679	15875.2	7.52099	1128.43	0.534602	2904.04	1.37581							211079
830	86377.1	40.8519	1205.77	0.570267	104170	49.267	15566.2	7.362	1106.34	0.523241	3014.3	1.42561							211440
840	86445.4	40.9771	1150.52	0.545373	103604	49.1107	15667.1	7.42657	1128.43	0.534902	2964.72	1.40535							210960
850	85964.3	40.6812	1197.74	0.566811	104046	49.2381	16077.5	7.60842	1134.46	0.536865	2891.9	1.36855							211312
860	86139.8	40.5119	1210.79	0.569439	104928	49.3481	16087.2	7.56587	1195.73	0.562357	3066.92	1.44238							212628
870	86496.8	40.5105	1234.91	0.578366	105477	49.3998	16242.3	7.60702	1074.2	0.503098	2992.02	1.4013							213517
880	86217.6	40.7321	1253.99	0.592427	104317	49.2828	15783.9	7.45684	1087.26	0.513658	3010.24	1.42214							211670
890	85926.1	40.7255	1174.64	0.556732	104142	49.3592	15616	7.40136	1139.47	0.540063	2990.02	1.41715							210988
900	86083.4	40.7673	1238.93	0.586731	103815	49.1646	15806.3	7.48553	1126.42	0.533448	3088.13	1.46247							211158
910	86086.8	40.6683	1225.87	0.579114	104685	49.4543	15585.4	7.36271	1135.46	0.536403	2961.7	1.39914							211680
920	86569	40.8264	1163.58	0.54875	104370	49.2214	15812.6	7.4573	1101.31	0.519383	3025.41	1.4268							212042
930	86814.2	40.686	1229.88	0.576391	104995	49.2065	16102.7	7.54663	1180.66	0.553323	3053.73	1.43115							213376
940	85879.8	40.8046	1199.74	0.57004	103722	49.2821	15567.4	7.39664	1161.58	0.551909	2935.42	1.39472							210466
950	86581.5	40.9	1246.96	0.589049	103985	49.1212	15700.2	7.41658	1165.59	0.55061	3011.23	1.42247							211690
960	86450.2	40.8937	1214.81	0.574644	104223	49.3008	15366.8	7.26898	1169.61	0.553263	2977.86	1.40862							211402
970	85691.1	40.6118	1299.22	0.615743	104170	49.3695	15738.3	7.45889	1183.69	0.560989	2918.22	1.38304							211001
980	87488.9	40.5995	1299.21	0.602903	106273	49.3164	16209.1	7.52189	1201.76	0.557681	3020.36	1.40161							215492
990	87116.8	40.6184	1255.01	0.585152	105670	49.2689	16101.8	7.50751	1206.78	0.562664	3125.56	1.4573							214476
	Max	40.9771	Max	0.615743	Max	63.0597	Max	18.1254	Max	0.562664	Max	1.46247
	Min	19.7007	Min	0.105572	Min	49.1107	Min	7.26898	Min	0.072825	Min	0.329807

## Sheet: YM48
	C-	C-Rel	NH-	NH-Rel	O-	O-Rel	OH-	OH-Rel	P-	P-Rel	S-	S-Rel
	12.0002		15.0112		15.9956		17.0031		30.9739		31.9732								SUM
Sputter Time (s)	Intensity (Raw, Poisson Corrected)		Intensity (Raw, Poisson Corrected)		Intensity (Raw, Poisson Corrected)		Intensity (Raw, Poisson Corrected)		Intensity (Raw, Poisson Corrected)		Intensity (Raw, Poisson Corrected)
0	76331.2	17.2609	741.049	0.167575	269894	61.0316	92593	20.9382	290.161	0.0656146	2370.7	0.536091							442220
10	85194.9	23.5779	442.378	0.122429	220018	60.8905	54058.7	14.9609	269.141	0.0744855	1350.48	0.373749							361334
20	94435.8	26.3727	417.335	0.116547	211821	59.1543	49722.1	13.8857	247.119	0.0690118	1438.94	0.401846							358082
30	96003.5	27.9374	400.307	0.116491	200494	58.3446	45099.2	13.1241	283.155	0.0823993	1357.51	0.395041							343638
40	98419.5	28.989	379.275	0.111714	195869	57.6922	43203.2	12.7253	237.109	0.0698392	1398.72	0.411986							339507
50	102395	29.7199	422.343	0.122584	197341	57.2778	42692.8	12.3915	268.138	0.0778265	1413.81	0.410355							344533
60	105836	30.2538	429.351	0.122732	198906	56.8584	43015.5	12.2962	242.112	0.0692091	1397.72	0.399546							349827
70	111194	31.0815	516.518	0.14438	200434	56.0264	43870.8	12.263	285.157	0.0797086	1449.01	0.405035							357749
80	112958	31.951	559.601	0.158287	195625	55.334	42468.3	12.0125	310.186	0.0877384	1613.97	0.456523							353535
90	117505	33.5037	640.785	0.182704	189409	54.0054	40986.3	11.6862	391.292	0.111567	1790.1	0.510404							350722
100	121535	34.236	675.88	0.190393	189328	53.3331	41035.9	11.5597	403.313	0.113612	2013.75	0.567267							354992
110	124595	34.9703	795.207	0.223192	187615	52.6583	40608.8	11.3978	487.455	0.136815	2186.1	0.613577							356288
120	131406	35.4863	881.487	0.238046	193533	52.2637	41315.1	11.1572	597.681	0.161404	2567.54	0.693366							370301
130	127158	36.7345	897.535	0.259288	177320	51.2257	37688.2	10.8877	599.688	0.173243	2490.81	0.719567							346154
140	127541	37.7122	888.507	0.26272	171134	50.6021	35348.8	10.4522	631.761	0.186804	2651.41	0.783987							338195
150	128258	38.0341	889.514	0.26378	170050	50.4273	34569	10.2512	655.824	0.194481	2795.86	0.829095							337218
160	129505	38.3081	1024	0.302903	169376	50.1021	34526.2	10.213	758.095	0.224247	2872.7	0.849755							338062
170	132621	38.8059	1041.06	0.304622	169602	49.6268	34635.4	10.1346	775.148	0.226814	3080.05	0.901246							341755
180	131185	39.4316	1031.02	0.309904	163791	49.2324	32787.6	9.85531	837.336	0.251687	3057.76	0.919103							332690
190	130940	40.2858	1043.07	0.320917	157830	48.5589	31384.7	9.656	751.083	0.231083	3079.04	0.947316							325028
200	130788	40.1958	1010.95	0.310701	158064	48.5787	31399	9.65002	869.45	0.267213	3246.03	0.99762							325377
210	132280	40.5071	1126.42	0.344935	157686	48.287	31212.9	9.55809	915.604	0.280378	3339.19	1.02253							326560
220	134251	40.8063	1200.75	0.364974	157872	47.986	31157.6	9.47051	874.46	0.265797	3640.17	1.10645							328996
230	133419	41.2729	1170.61	0.362126	154358	47.7504	29935.8	9.26059	874.46	0.270513	3502.29	1.08343							323260
240	133193	41.9586	1144.5	0.360542	149522	47.1026	29086	9.16271	885.497	0.278951	3607.73	1.13651							317439
250	131562	42.5883	1199.75	0.388375	144027	46.6234	27808.9	9.0021	881.481	0.285347	3436.45	1.11242							308916
260	132023	42.8457	1177.65	0.382185	142952	46.3925	27420.6	8.89887	948.718	0.30789	3613.81	1.1728							308136
270	133326	43.0242	1241.94	0.400773	143090	46.175	27632.1	8.91685	929.65	0.299997	3666.52	1.18318							309886
280	135060	43.6662	1205.77	0.389837	141534	45.7594	26911.6	8.70079	909.594	0.294081	3679.72	1.18969							309301
290	133490	43.7247	1208.78	0.395937	139094	45.5603	26856.2	8.79676	977.829	0.320288	3669.62	1.20199							305296
300	129794	44.5807	1214.82	0.417258	130877	44.9527	24811.5	8.52208	907.573	0.311727	3538.81	1.21549							291144
310	128004	44.9496	1166.6	0.409661	127543	44.7877	23703.5	8.32367	915.604	0.321522	3439.48	1.2078							284772
320	128469	45.1126	1114.37	0.391317	126908	44.5644	23765.7	8.34546	929.65	0.326452	3587.44	1.25975							284774
330	130344	45.1675	1316.3	0.456132	128338	44.4724	24058.4	8.33685	914.597	0.316931	3607.75	1.25018							288579
340	128434	45.4412	1267.06	0.448298	125047	44.2428	23223.1	8.21655	963.773	0.340992	3703.03	1.31017							282638
350	126593	45.9051	1185.68	0.429951	121207	43.9521	22308.2	8.08939	881.487	0.319645	3595.57	1.30382							275771
360	124422	46.3602	1181.66	0.440292	116805	43.5221	21607.8	8.05117	903.555	0.336669	3460.77	1.2895							268381
370	122774	46.4765	1147.51	0.434394	115170	43.598	20737.3	7.85017	910.592	0.344707	3424.28	1.29627							264164
380	125035	46.4415	1189.72	0.441895	117217	43.5377	21364.8	7.93549	851.384	0.316228	3573.26	1.32721							269231
390	125295	46.527	1217.83	0.452228	116716	43.3412	21400.6	7.94688	943.697	0.350432	3722.4	1.38227							269296
400	124617	46.9357	1154.54	0.434846	114555	43.146	20723.1	7.80514	942.697	0.355057	3513.45	1.3233							265506
410	124480	47.2219	1233.9	0.468084	112928	42.8396	20508.7	7.78005	879.477	0.333633	3576.31	1.35669							263606
420	122028	47.3952	1119.4	0.434771	110262	42.8253	19669.1	7.6394	906.566	0.352107	3484.08	1.3532							257469
430	122465	47.1725	1188.69	0.457873	111572	42.9766	20025.1	7.7135	892.524	0.343793	3467.84	1.33578							259611
440	124725	47.4756	1192.71	0.453995	112303	42.7472	19996	7.61132	871.457	0.331713	3625.96	1.38019							262714
450	127416	47.7871	1212.8	0.454858	113324	42.5019	20093.9	7.53617	920.618	0.345276	3665.52	1.37474							266633
460	124385	47.4555	1186.69	0.452747	111833	42.6667	20125.4	7.67827	869.447	0.331712	3709.15	1.41512							262109
470	120748	48.2851	1150.53	0.460078	105320	42.1157	18507.4	7.4008	924.636	0.369747	3422.24	1.3685							250073
480	121625	48.3135	1143.49	0.454232	106250	42.2061	18445.1	7.32701	866.437	0.344178	3411.12	1.35501							251741
490	123266	48.3208	1143.49	0.448253	107309	42.0656	18842.5	7.38634	845.368	0.331388	3692.93	1.44764							255099
500	121333	48.2668	1150.53	0.457685	105867	42.1143	18566.6	7.38587	977.825	0.388983	3485.09	1.38638							251380
510	122037	48.1455	1151.53	0.454297	107059	42.2365	18822	7.42558	828.312	0.326782	3577.3	1.4113							253475
520	119883	48.316	1117.39	0.450338	104783	42.2303	18031.4	7.26714	884.49	0.356473	3423.25	1.37966							248123
530	119147	48.4419	1150.53	0.467774	103301	41.9993	17899.6	7.27748	1006.94	0.409394	3453.65	1.40416							245959
540	119680	48.8254	1132.45	0.462001	102292	41.7317	17734.8	7.2352	922.629	0.376402	3356.4	1.3693							245118
550	120950	48.3983	1164.58	0.466008	105121	42.0643	18047.3	7.22164	907.573	0.363166	3715.23	1.48665							249906
560	121898	48.3439	1137.46	0.451109	106096	42.077	18467.7	7.32417	961.762	0.381429	3586.46	1.42237							252147
570	120760	48.562	1204.78	0.484485	104269	41.9303	17936.1	7.21275	906.566	0.364563	3595.6	1.44592							248672
580	118612	48.9499	1116.37	0.460714	101107	41.7258	17081.8	7.04948	900.552	0.371648	3495.2	1.44243							242313
590	118559	49.0143	1066.17	0.440773	100696	41.6294	17142.7	7.08708	945.718	0.390976	3477.02	1.43746							241887
600	121449	48.7494	1108.34	0.444885	104305	41.8678	17672.8	7.09382	915.604	0.367521	3678.71	1.47663							249129
610	121486	48.4161	1214.82	0.484145	105632	42.0978	17884.6	7.1276	985.855	0.392895	3717.25	1.48145							250921
620	121645	48.9172	1129.43	0.454178	103756	41.7235	17581.8	7.07018	887.507	0.356894	3675.66	1.4781							248675
630	121131	48.7632	1115.37	0.449009	103980	41.8588	17666.4	7.11188	932.661	0.375457	3581.38	1.44174							248407
640	118678	48.9209	1116.37	0.460185	101298	41.7566	17033.9	7.02164	947.721	0.390665	3517.52	1.44998							242592
650	118977	48.998	1111.36	0.457688	101128	41.6473	17128.7	7.05406	954.736	0.393186	3520.55	1.44986							242820
660	121081	48.7882	1119.39	0.451045	103826	41.8355	17656.7	7.11456	923.629	0.372166	3570.23	1.43858							248177
670	121234	48.7646	1171.62	0.471266	103902	41.793	17678	7.11071	956.744	0.384836	3668.56	1.47562							248611
680	122514	48.6038	1212.81	0.481146	105693	41.9305	18044.1	7.15846	968.795	0.384341	3634.12	1.44173							252067
690	119510	48.7152	1132.45	0.461614	102817	41.9107	17353.4	7.07367	1022	0.416592	3489.16	1.42227							245324
700	119816	49.1672	1061.15	0.435449	101529	41.663	16800.1	6.89401	913.597	0.3749	3571.26	1.46549							243691
710	121027	48.7095	1096.29	0.441221	104188	41.9323	17494.2	7.04085	979.84	0.394354	3681.73	1.48178							248467
720	119755	48.808	1112.36	0.45336	102758	41.8806	17117.9	6.97667	973.814	0.396893	3642.21	1.48444							245359
730	121283	48.9039	1153.53	0.465128	103395	41.6911	17520.9	7.0648	989.882	0.399142	3660.44	1.47597							248003
740	120410	49.1439	1142.5	0.466298	101954	41.6113	16989.9	6.93422	961.773	0.392536	3557.04	1.45176							245015
750	118738	49.332	1128.43	0.468828	99883.9	41.4987	16366.8	6.79991	972.807	0.404172	3601.63	1.49637							240692
760	120145	49.109	1107.34	0.452623	101794	41.6081	16935.5	6.92235	962.766	0.393528	3705.09	1.51445							244650
770	120462	48.776	1152.53	0.466668	103506	41.9104	17177.9	6.95546	1009.95	0.408937	3661.48	1.48256							246970
780	121998	48.9261	1134.45	0.45496	104158	41.7716	17338.1	6.95328	1034.04	0.414692	3688.86	1.47938							249351
790	120929	49.1629	1224.86	0.497959	102306	41.5918	16953.7	6.89242	938.682	0.381615	3623.93	1.47328							245976
800	118888	49.318	1093.28	0.453522	99966.8	41.4689	16554.2	6.86713	1006.94	0.417706	3555.04	1.47473							241064
810	119255	49.2873	1095.3	0.45268	100575	41.567	16358	6.76065	984.851	0.407032	3690.88	1.52542							241959
820	121880	49.2149	1161.58	0.469044	102889	41.5464	16968.9	6.85201	1044.08	0.421597	3705.09	1.49611							247649
830	122624	49.1524	1118.39	0.448293	103729	41.5785	17142.7	6.87145	1013.96	0.406434	3849.17	1.54289							249477
840	122072	49.4046	1129.44	0.457103	102378	41.4341	16808.6	6.80272	1050.1	0.424993	3648.28	1.47652							247086
850	119229	49.4963	1117.39	0.463869	99979.5	41.5051	16043.1	6.66007	961.762	0.399262	3554	1.47539							240885
860	119614	49.3838	1044.08	0.431059	100631	41.5465	16351.9	6.75104	1024	0.422769	3547.94	1.4648							242213
870	120439	49.2353	1183.67	0.483883	101585	41.5278	16721.3	6.83564	1054.12	0.430923	3636.12	1.48644							244619
880	123073	49.3795	1120.4	0.449529	103445	41.5044	16765	6.72648	1032.04	0.414077	3803.46	1.52603							249239
890	122060	49.2279	1207.78	0.487109	103392	41.6989	16480.6	6.64678	1016.98	0.410157	3791.33	1.52908							247949

## Sheet: YM72
	C-	C-Rel	NH-	NH-Rel	O-	O-Rel	OH-	OH- Rel	P-	P- Rel	S-	S- Rel
	12.0003		15.0115		15.996		17.0035		30.973		31.9741								SUM
Sputter Time (s)	Intensity (Raw, Poisson Corrected)		Intensity (Raw, Poisson Corrected)		Intensity (Raw, Poisson Corrected)		Intensity (Raw, Poisson Corrected)		Intensity (Raw, Poisson Corrected)		Intensity (Raw, Poisson Corrected)
0	43296.2	14.6862	373.268	0.126614	198883	67.4619	51265	17.3893	226.107	0.0766964	764.184	0.259214							294808
10	45113.8	16.6267	240.111	0.0884931	183941	67.7916	41138.2	15.1615	248.123	0.0914459	651.852	0.240241							271333
20	47460.9	18.5149	275.145	0.107336	171476	66.8941	36166.5	14.1088	294.185	0.114764	666.886	0.260157							256340
30	48673.3	20.0373	264.133	0.108735	160095	65.9061	32989.6	13.5808	313.198	0.128934	578.666	0.238219							242914
40	50278.5	20.8703	230.102	0.0955138	157687	65.4548	31768.2	13.1868	320.215	0.132919	625.78	0.259757							240910
50	50545	21.4657	242.112	0.102821	153226	65.0726	30627.3	13.0069	287.176	0.121959	541.6	0.230009							235469
60	51535.5	22.1054	238.108	0.102133	151269	64.8847	29262.6	12.5518	310.207	0.133059	519.547	0.222852							233135
70	52405.6	22.4968	262.132	0.112529	150203	64.4795	29244.5	12.5541	315.204	0.135311	516.557	0.221749							232947
80	53005.7	22.9164	256.126	0.110733	148452	64.1815	28770.9	12.4388	280.163	0.121125	535.577	0.23155							231300
90	53856.7	23.4193	267.137	0.116163	146803	63.8366	28182.3	12.2549	291.177	0.126617	566.649	0.246405							229967
100	54106.3	23.8378	335.216	0.147687	144322	63.5844	27328.7	12.0403	323.225	0.142404	561.631	0.24744							226977
110	54098	24.606	278.148	0.126513	138100	62.8136	26489.8	12.0487	317.219	0.144284	573.655	0.260922							219857
120	55274.5	25.1581	345.227	0.157129	136902	62.3107	26264	11.954	309.201	0.140732	613.768	0.279355							219709
130	55935.1	25.7676	316.191	0.145659	134409	61.9181	25357	11.6812	352.258	0.162274	705.981	0.325224							217076
140	56572.2	26.2258	314.188	0.145651	132826	61.5755	24971.7	11.5764	334.237	0.154946	693.956	0.321704							215712
150	56435.6	26.6723	365.254	0.172625	129489	61.1985	24218.4	11.446	356.264	0.168376	724.04	0.342192							211589
160	56328.9	27.2333	331.209	0.16013	125569	60.7089	23554.6	11.3879	334.227	0.161589	720.033	0.348115							206838
170	56210.7	27.4592	343.226	0.167668	123795	60.4745	23142.7	11.3053	395.331	0.193121	819.308	0.400236							204706
180	56415.4	28.1446	362.25	0.18072	120482	60.1063	22042.9	10.9968	353.264	0.176237	792.254	0.395242							200448
190	56628.4	28.3176	341.222	0.170631	119902	59.9581	21896.9	10.9498	388.304	0.194175	819.348	0.409723							199976
200	56583.7	28.8636	373.268	0.190406	116667	59.5123	21128.5	10.7777	419.362	0.213918	866.477	0.441994							196038
210	56407	29.1926	390.292	0.20199	114447	59.2303	20727.5	10.7272	377.288	0.19526	874.517	0.452593							193224
220	56678.5	29.6159	415.33	0.21702	112312	58.6857	20665.9	10.7984	399.335	0.208662	907.636	0.474262							191379
230	55846.3	29.9524	353.239	0.189455	109232	58.585	19784.2	10.611	395.322	0.212025	839.384	0.450191							186450
240	56547.9	30.32	380.276	0.203897	108547	58.2009	19672.6	10.5481	417.36	0.223781	938.741	0.503336							186504
250	56132.6	30.5666	385.283	0.209803	106701	58.1032	19070.5	10.3847	430.383	0.234362	920.659	0.501338							183640
260	56619.7	30.8756	422.34	0.230308	106318	57.9768	18695.1	10.1947	374.298	0.20411	950.805	0.518488							183380
270	56282.6	31.1743	366.256	0.202865	104278	57.7584	18333.8	10.1549	392.319	0.217301	888.582	0.492176							180542
280	54970	31.5933	379.274	0.217983	99993.7	57.47	17382.9	9.99059	372.295	0.213972	894.579	0.514147							173993
290	55599.9	32.0306	384.282	0.221381	99039.3	57.0556	17245.2	9.9348	395.326	0.227744	919.685	0.529822							173584
300	55595.9	32.3276	369.26	0.214715	97790.7	56.8627	16806.6	9.7726	419.352	0.243842	994.932	0.578527							171977
310	55916.1	32.6611	347.231	0.202821	96813.6	56.5497	16746.8	9.78195	395.328	0.230915	981.922	0.573549							171201
320	55647.6	33.0457	379.274	0.225227	94567.4	56.1577	16431.6	9.75771	391.32	0.232381	978.887	0.5813							168396
330	55438.1	33.3964	397.301	0.239338	92795.3	55.9008	15904.9	9.58126	426.365	0.256846	1038.11	0.625367							166000
340	54937.4	33.4059	412.327	0.250725	91751.2	55.7914	15971	9.71153	433.394	0.263535	948.752	0.57691							164454
350	54355.7	34.2456	359.247	0.226336	87702.5	55.2551	14931.4	9.4072	409.344	0.257898	964.854	0.607885							158723
360	55079.5	34.5938	411.324	0.25834	87409.3	54.8991	14834.2	9.31691	390.314	0.245144	1093.36	0.686706							159218
370	54728.4	34.7185	385.283	0.244415	86370.7	54.7917	14676.6	9.31052	430.385	0.273027	1043.16	0.661759							157635
380	54957.3	35.3971	411.324	0.264927	84235.7	54.2548	14292.8	9.20576	351.253	0.226236	1010.99	0.651162							155259
390	54548.2	35.5658	414.327	0.270144	82829	54.0051	14119.6	9.20607	415.35	0.270811	1046.17	0.68211							153373
400	53481.9	36.1549	383.28	0.259105	79268.8	53.5874	13384	9.04787	412.364	0.278767	993.962	0.67194							147924
410	54119.2	36.3966	398.304	0.26787	79429.6	53.4185	13249.3	8.91051	424.368	0.285399	1072.23	0.721103							148693
420	53920.8	36.4709	398.304	0.269405	78817.9	53.3108	13250.4	8.9623	413.346	0.279579	1045.16	0.706925							147846
430	56260.3	37.0949	432.356	0.285072	80239.8	52.9057	13212.6	8.71166	459.439	0.302929	1061.23	0.699716							151666
440	53153.2	37.1583	367.259	0.256743	75497.1	52.7785	12626.4	8.82686	397.339	0.277772	1003.96	0.701848							143045
450	52289.1	37.6499	360.248	0.25939	72930.9	52.5126	11895	8.56479	393.323	0.283205	1014.02	0.730128							138883
460	52743.8	37.6061	390.29	0.278275	73511	52.4131	12059.3	8.59823	437.396	0.311862	1111.43	0.792445							140253
470	52200.3	37.8823	371.263	0.269429	72071.4	52.303	11678.4	8.47514	400.336	0.290528	1074.28	0.779616							137796
480	55221.5	38.7689	394.296	0.27682	73379.1	51.5166	11896	8.35172	430.386	0.302157	1116.46	0.783823							142438
490	50624.8	38.7779	366.257	0.280548	67129.8	51.4205	10992.4	8.42002	401.336	0.307418	1036.11	0.793646							130551
500	51427.2	38.874	421.338	0.318491	68007.5	51.4071	10974.6	8.29573	419.362	0.316997	1042.12	0.787742							132292
510	51920.7	38.9424	406.315	0.304751	68268.6	51.2039	11215.6	8.4121	410.346	0.307774	1105.42	0.829105							133327
520	51171.3	39.1955	403.312	0.308924	66726.4	51.1102	10772.4	8.2513	408.341	0.312776	1072.25	0.821308							130554
530	51129	39.2353	388.287	0.297963	66534.3	51.057	10829.7	8.31048	409.349	0.314126	1023.08	0.78509							130314
540	51282.5	39.6816	390.29	0.302001	65589.3	50.752	10489.3	8.11646	452.424	0.350079	1031.06	0.797819							129235
550	51301.2	39.6198	375.273	0.289823	65881.8	50.8804	10454.8	8.07423	403.337	0.311497	1067.22	0.824212							129484
560	50598.4	40.1751	382.279	0.303529	63419.8	50.3553	10056.6	7.98493	427.379	0.339339	1060.22	0.841814							125945
570	49007.5	40.0001	400.309	0.326734	62045.5	50.6418	9720	7.9335	361.27	0.29487	983.893	0.803057							122518
580	49934.9	40.098	378.274	0.303756	62869.8	50.4849	9924.56	7.96949	378.3	0.303777	1046.17	0.840081							124532
590	49759.7	40.359	353.238	0.286504	61967	50.2601	9752.21	7.90981	429.383	0.348263	1031.12	0.836319							123293
600	49673.1	40.3749	388.287	0.315605	61741.1	50.184	9760.51	7.93347	425.395	0.345767	1041.13	0.846244							123030
610	48887	40.5601	386.284	0.320488	60398.9	50.1111	9478.4	7.86394	362.28	0.300573	1017.03	0.843799							120530
620	48544.8	40.9051	353.238	0.297647	59078.7	49.7812	9252.42	7.79633	391.315	0.329732	1056.18	0.889964							118677
630	48686.6	40.6262	399.304	0.333196	59977.7	50.048	9301.18	7.76131	397.325	0.331545	1078.3	0.89978							119840
640	48618.2	41.422	369.26	0.314604	57774.2	49.2228	9175.8	7.81765	390.322	0.332549	1045.16	0.890461							117373
650	48894.1	41.2794	377.271	0.318515	58485	49.3766	9271.05	7.82718	401.319	0.338818	1018.06	0.859508							118447
660	48510.1	41.279	347.23	0.295471	58106.8	49.4452	9125.1	7.76488	412.356	0.350889	1016.04	0.864585							117518
670	48983.6	41.8423	360.247	0.307727	57468	49.0898	8886.02	7.59054	385.311	0.329137	983.904	0.840462							117067
680	48326.7	41.4594	361.249	0.309915	57612.2	49.4254	8838.36	7.58241	376.303	0.32283	1049.17	0.900081							116564
690	46968.2	41.4967	333.212	0.294395	56008.5	49.4838	8463.19	7.47728	398.328	0.351925	1014.02	0.895893							113185
700	48090.1	41.853	369.26	0.321368	56235.5	48.942	8835.37	7.68946	404.333	0.351893	967.827	0.842304							114902
710	47809.5	41.9549	368.259	0.323163	55636.1	48.8231	8741.2	7.67079	384.307	0.337246	1015.03	0.890734							113954
720	48087.9	42.0755	356.242	0.311702	55897.8	48.909	8524.2	7.45843	430.379	0.376569	992.951	0.868804							114289
730	48004.8	42.3243	359.246	0.316736	55052.6	48.5381	8561.42	7.54833	440.407	0.388293	1002.96	0.884277							113421
740	47735.3	42.3071	366.256	0.324608	55010	48.7546	8419.89	7.46243	379.299	0.336167	919.664	0.815085							112830
750	48271.5	42.3825	342.223	0.300472	55587.6	48.806	8344.47	7.32646	379.3	0.333026	969.894	0.851569							113895
760	46076.7	42.5316	331.21	0.305727	52586.5	48.5406	7989.66	7.37494	392.317	0.362133	958.797	0.885028							108335
770	47186.4	42.8127	343.227	0.311413	53198.8	48.2678	8110.21	7.35848	382.298	0.346863	994.953	0.902731							110216
780	47130.9	42.6539	320.196	0.28978	53448	48.3709	8230.91	7.44905	409.355	0.37047	956.799	0.865912							110496
790	46742.6	42.534	369.261	0.336013	53141.2	48.3564	8208.22	7.46916	376.3	0.342418	1057.21	0.96202							109895
800	46541.7	42.9248	340.221	0.313782	52252.6	48.1919	7913.29	7.29833	411.358	0.37939	966.874	0.891736							108426
810	46029.4	43.0215	315.189	0.294592	51375.4	48.0181	7913.37	7.39625	359.275	0.335797	998.994	0.933712							106992
820	46446.5	42.8378	333.213	0.307324	52281.9	48.2198	8012.27	7.38975	384.313	0.354454	965.842	0.890801							108424
830	46059.8	43.2538	325.203	0.305392	51099.8	47.9868	7677.39	7.20968	395.325	0.371242	929.712	0.873074							106487
840	46327.6	42.776	340.221	0.314139	52390.8	48.3744	7861.81	7.25911	374.296	0.345602	1008	0.930724							108303
850	46600.6	43.1407	328.205	0.303837	51998.9	48.1382	7741.21	7.16646	396.323	0.366898	954.816	0.883925							108020
860	46477.4	43.3086	325.202	0.30303	51305.8	47.8078	7808.17	7.27581	416.354	0.387967	983.9	0.916818							107317
870	46529.6	43.2018	315.189	0.292646	51652.5	47.9583	7779.35	7.22296	424.377	0.394025	1002	0.930336							107703
880	45524.9	43.5254	348.231	0.332936	49951.7	47.7577	7453.05	7.1257	367.275	0.351144	948.775	0.907103							104594
890	46054.6	43.6599	315.189	0.2988	50373.4	47.7542	7439.64	7.05281	371.283	0.351978	930.689	0.882297							105485
900	46183	43.7124	326.204	0.308754	50204.4	47.5187	7595.02	7.18873	349.252	0.330569	993.958	0.940786							105652
910	46636.8	43.6037	318.193	0.297499	51015.7	47.6978	7640.32	7.14341	370.268	0.346187	974.878	0.911474							106956
920	46734	43.8566	329.207	0.308938	50478.1	47.3701	7641.38	7.1709	369.297	0.346559	1009.02	0.946894							106561
930	46277.3	43.826	283.153	0.268155	50091.1	47.4378	7572.38	7.17128	387.314	0.366798	981.926	0.929914							105593
940	47254.7	43.9767	374.27	0.348307	50836.6	47.3101	7515.81	6.99445	418.37	0.389348	1054.23	0.981099							107454
950	45223.7	44.3099	268.137	0.262719	48189.6	47.2158	7088.99	6.94574	376.299	0.368695	915.678	0.897175							102062
960	45816.1	44.0632	309.183	0.297354	49216	47.3331	7254.52	6.97697	396.339	0.381176	985.913	0.948193							103978
970	45953.1	44.3462	299.172	0.288711	48844.9	47.1369	7210.28	6.95815	385.308	0.371835	930.687	0.898143							103623
980	47288.6	44.3065	327.204	0.30657	50233.9	47.0661	7511.66	7.03796	379.303	0.355384	989.92	0.927494							106731
990	44362.4	43.9744	301.173	0.298539	47679.1	47.2621	7305.92	7.24202	361.263	0.358103	872.497	0.864866							100882
