# Supplementary material for: Compositional, ultrastructural and nanotechnological characterization of the SMA strain of Saccharomyces pastorianus: Towards a more complete fermentation yeast cell analysis
Source: PLoS One. 2018 Jul 11;13(7):e0200552. doi: 10.1371/journal.pone.0200552 (PMC6040772; doi:10.1371/journal.pone.0200552)
Supplement: S3 Dataset — (XLSX) [file pone.0200552.s003.xlsx]

## Sheet: YP24
	C-	C-Rel	NH-	NH- Rel	O-	O- Rel	OH-	OH- Rel	P-	P- Rel	S-	S-Rel
	12.0003		15.0115		15.9955		17.0032		30.9754		31.9724								SUM
Sputter Time (s)	Intensity (Raw, Poisson Corrected)		Intensity (Raw, Poisson Corrected)		Intensity (Raw, Poisson Corrected)		Intensity (Raw, Poisson Corrected)		Intensity (Raw, Poisson Corrected)		Intensity (Raw, Poisson Corrected)
0	61982.2	26.4755	521.524	0.222767	125165	53.4637	44615.6	19.0574	132.042	0.0564012	1695.57	0.724256							234112
10	64009.2	29.4347	313.187	0.144019	120997	55.6406	30199	13.8871	345.243	0.15876	1597.91	0.734801							217462
20	68173.2	32.9811	231.103	0.111804	111493	53.9385	24662.7	11.9314	474.47	0.229541	1669.44	0.807648							206704
30	70369.5	35.2173	234.106	0.117161	105258	52.6776	21714.2	10.8671	466.438	0.233435	1773.05	0.887344							199815
40	74105.3	37.2517	229.101	0.115166	101887	51.2171	20256.2	10.1825	500.521	0.251605	1953.4	0.981946							198932
50	79639.7	38.2448	234.105	0.112423	104780	50.3178	20736.1	9.95796	589.691	0.283183	2256.84	1.08379							208236
60	84954.2	38.9612	252.123	0.115627	108985	49.9821	20891.1	9.58096	575.66	0.264006	2389.98	1.09608							218048
70	90937.4	39.319	290.163	0.125459	114403	49.4649	22201.5	9.59935	620.771	0.268405	2828.43	1.22294							231281
80	93254.3	39.3419	303.178	0.127904	117303	49.4876	22709.4	9.5806	603.732	0.254701	2861.73	1.2073							237035
90	96135.8	39.5254	289.162	0.118887	119888	49.291	23260.4	9.56332	587.678	0.241619	3064.03	1.25975							243225
100	97044.5	39.564	330.21	0.134623	120732	49.2212	23495.4	9.57883	629.798	0.256762	3052.86	1.24462							245285
110	98707.1	39.8439	316.194	0.127634	121470	49.0323	23403.6	9.44705	622.789	0.251394	3214.9	1.29772							247735
120	100670	40.2903	298.171	0.119334	121689	48.7025	23345.4	9.34333	602.733	0.241227	3256.39	1.30328							249862
130	100759	40.3803	349.237	0.139961	121097	48.531	23326.9	9.34852	674.908	0.270477	3318.02	1.32973							249525
140	102316	40.7134	364.256	0.144944	121272	48.2563	23431.3	9.32373	631.803	0.251406	3292.82	1.31027							251308
150	102134	40.7023	397.302	0.158332	121329	48.3518	23024.6	9.17572	678.909	0.270558	3365.68	1.34129							250929
160	102622	41.0172	399.309	0.159601	120194	48.0406	22884.6	9.14679	626.807	0.25053	3466.05	1.38535							250193
170	103410	41.2035	423.343	0.16868	120139	47.8692	22745	9.0627	693.947	0.276502	3562.44	1.41945							250974
180	103275	41.5086	468.418	0.188268	118675	47.6982	22064.2	8.8681	760.157	0.305524	3561.23	1.43134							248804
190	103768	41.3648	426.348	0.169954	120090	47.8712	22258.9	8.87301	664.907	0.26505	3652.56	1.45601							250861
200	104221	41.8369	462.408	0.185622	118176	47.4388	21847	8.76993	723.049	0.29025	3683.01	1.47845							249112
210	104697	41.867	500.479	0.200135	118427	47.3574	21931.6	8.77017	746.107	0.298359	3768.29	1.50689							250070
220	105720	42.3051	483.445	0.193456	117484	47.0126	21580.8	8.6358	750.109	0.300165	3880.77	1.55293							249899
230	106497	42.3878	505.489	0.201194	118229	47.0574	21367.9	8.50483	780.228	0.310546	3864.59	1.53818							251244
240	104975	42.414	530.536	0.214357	116073	46.898	21165.1	8.55152	798.279	0.322536	3959.05	1.59961							247501
250	104843	42.8199	517.512	0.211362	114404	46.7248	20583.5	8.4067	809.3	0.330534	3689.05	1.50668							244846
260	105300	43.0139	510.497	0.208532	113858	46.5097	20517.5	8.38117	760.153	0.310514	3858.58	1.57619							244805
270	105101	42.8699	538.559	0.219674	114236	46.596	20490.6	8.35795	821.367	0.335029	3975.35	1.62151							245163
280	105008	43.2906	566.612	0.233592	112171	46.2437	20033.4	8.25898	841.419	0.346884	3944.69	1.62624							242565
290	106176	43.1981	545.576	0.22197	114117	46.4289	20075.5	8.16779	839.385	0.341507	4035.06	1.64168							245789
300	104807	43.5506	537.551	0.223369	110853	46.0629	19481.4	8.09513	862.481	0.358388	4114.41	1.70967							240656
310	104209	43.5793	508.495	0.212648	110276	46.1165	19330.8	8.08397	824.364	0.344742	3976.33	1.66287							239125
320	103342	43.6345	575.632	0.243051	109251	46.1294	18827.3	7.94952	861.495	0.363752	3978.27	1.67976							236836
330	104406	44.0721	560.601	0.236642	108038	45.6053	18911.1	7.98281	922.692	0.389489	4059.52	1.71362							236898
340	103952	43.7152	575.634	0.242073	109187	45.9167	19195.1	8.07216	886.565	0.372829	3997.52	1.68109							237794
350	103501	44.0728	553.586	0.235728	107222	45.6573	18632.9	7.93427	853.457	0.363419	4077.79	1.73641							234841
360	103966	44.1552	620.734	0.263631	107485	45.6497	18390.4	7.81055	889.566	0.377806	4104.25	1.74311							235456
370	103584	44.3987	562.603	0.241146	106139	45.4939	18152.6	7.78066	812.321	0.348181	4053.5	1.73743							233304
380	103639	44.4526	592.674	0.254208	105705	45.3387	18183.4	7.79918	921.693	0.39533	4103.2	1.75994							233145
390	104313	44.3288	601.69	0.255694	106701	45.3436	18644.7	7.92324	936.711	0.398064	4119.43	1.75059							235317
400	103176	44.5623	597.683	0.258143	104665	45.2054	18047.3	7.79473	929.689	0.401538	4116.47	1.77793							231532
410	102818	44.6092	620.739	0.269317	104135	45.1806	17802.4	7.72385	942.765	0.409033	4167.22	1.80801							230486
420	103248	44.8683	633.773	0.275418	103547	44.9982	17527.2	7.61676	951.807	0.413625	4205.72	1.82767							230114
430	102937	44.8458	660.832	0.2879	103302	45.0049	17596.7	7.66623	954.819	0.415979	4083.83	1.77917							229535
440	102392	44.4539	626.756	0.272108	104820	45.508	17488.7	7.59278	903.643	0.39232	4102.12	1.78095							230333
450	102943	45.0617	622.744	0.272597	102457	44.849	17286.6	7.56695	945.772	0.413997	4193.63	1.8357							228449
460	102104	44.8334	623.741	0.273882	102647	45.0718	17247.4	7.57326	898.607	0.394574	4220.1	1.85303							227741
470	101873	45.0951	624.746	0.27655	101211	44.802	17121.1	7.57882	950.768	0.420867	4126.62	1.82669							225907
480	102348	45.2975	616.727	0.272953	101241	44.8075	16645.7	7.3671	920.672	0.407474	4174.37	1.8475							225946
490	101970	45.1205	626.749	0.277329	101441	44.8865	16813.1	7.4396	1009	0.446471	4134.81	1.82961							225995
500	101248	45.5385	678.881	0.305342	98980.3	44.5185	16494.3	7.41867	922.695	0.415002	4010.79	1.80394							222335
510	101521	45.3416	607.706	0.271416	100238	44.7686	16331.6	7.29407	977.9	0.436753	4226.17	1.88751							223902
520	101015	45.4584	629.758	0.283401	99089.1	44.5917	16358	7.36136	1010.01	0.454521	4112.39	1.85064							222214
530	101175	45.5459	670.86	0.302001	98711.6	44.4369	16339.9	7.35572	936.746	0.421694	4304.46	1.93774							222139
540	101852	45.763	623.744	0.280253	98461	44.2394	16497.7	7.41256	984.93	0.442537	4144.85	1.86232							222564
550	99475.6	45.5301	664.845	0.3043	97208.7	44.4925	16104.8	7.37119	980.877	0.448949	4048.33	1.85293							218483
560	101073	45.3088	690.91	0.30972	99411.9	44.5642	16680.8	7.47764	986.943	0.442425	4232.21	1.89721							223076
570	101245	45.6229	649.81	0.292817	98611.3	44.4361	16168.7	7.28593	1025.08	0.461921	4217.02	1.90027							221917
580	101768	45.7173	650.812	0.292365	98777.5	44.3739	16091	7.22857	1017.07	0.456899	4298.46	1.931							222603
590	102088	45.5887	724.004	0.323313	99730.7	44.536	16178.2	7.22458	1008.01	0.450139	4203.89	1.8773							223933
600	100972	45.5784	634.77	0.286533	98579.2	44.4983	16077.2	7.25718	1005.97	0.454091	4265.82	1.92557							221535
610	101606	45.7997	693.926	0.312792	98277.2	44.2992	16108	7.2608	1030.08	0.464316	4133.59	1.86325							221849
620	100936	45.7105	711.966	0.322425	98255.7	44.4967	15720.4	7.11924	1000	0.452866	4191.61	1.89824							220816
630	101811	45.9164	695.924	0.31386	98134.5	44.2584	15799	7.1253	973.869	0.439212	4316.72	1.94683							221731
640	102217	45.9773	678.878	0.30536	98237.6	44.1874	15830.5	7.12058	1074.3	0.483221	4282.16	1.92612							222320
650	101462	46.2717	684.897	0.312347	96390.6	43.9589	15569.4	7.10042	972.863	0.443674	4194.72	1.913							219274
660	101180	45.9373	654.825	0.297301	97492	44.2629	15609.1	7.08678	1006.01	0.456744	4314.69	1.95894							220257
670	100737	46.0996	677.878	0.310212	96429	44.1281	15498.2	7.09233	992.938	0.454391	4185.53	1.91539							218521
680	101209	46.248	697.928	0.318922	95751.8	43.7543	15763.8	7.20336	1026.06	0.468864	4390.98	2.00648							218840
690	100740	46.4614	679.884	0.313563	94656.2	43.6556	15323.4	7.06717	1075.28	0.495921	4350.29	2.00636							216825
700	100801	46.5728	708.958	0.327558	94659.2	43.7351	14978	6.92024	1063.23	0.491241	4227.2	1.95308							216438
710	101737	46.3029	700.936	0.319013	96447	43.8953	15380.7	7.00012	1091.37	0.496709	4363.39	1.98588							219720
720	100645	46.3891	758.098	0.349421	95050.7	43.8106	15110.4	6.96465	1056.19	0.486817	4337.98	1.99945							216958
730	99910.1	46.3738	689.91	0.320225	94385.4	43.8095	15096.9	7.00731	1051.2	0.48792	4311.58	2.00124							215445
740	100638	46.529	702.944	0.325	94501.3	43.6918	15057.4	6.96165	1054.18	0.48739	4336.89	2.00512							216291
750	100367	46.3209	702.942	0.324418	94810.8	43.7566	15344.5	7.08171	1019.04	0.470302	4433.49	2.04612							216678
760	101976	46.4104	746.066	0.339543	96196.5	43.7801	15259.7	6.94486	1100.4	0.500804	4447.86	2.02427							219727
770	99205.7	46.6385	674.868	0.317269	92850.8	43.651	14750.5	6.9345	1021.09	0.480034	4208.9	1.97869							212712
780	99601.6	46.5882	693.918	0.324577	93363.8	43.6705	14718.9	6.88471	1022.09	0.478078	4390.96	2.05385							213791
790	99468	46.5514	698.936	0.327105	93302.6	43.666	14851	6.95033	954.838	0.446868	4398.05	2.0583							213673
800	99472.1	46.2508	705.952	0.328241	94581.2	43.9767	14886.8	6.9218	1086.33	0.505102	4338.93	2.01744							215071
810	99672.5	46.2507	713.971	0.331302	94599	43.8964	15054.3	6.9856	1075.32	0.498977	4389.81	2.03699							215505
820	98879.8	46.3714	710.969	0.333421	93463.5	43.8313	14874.3	6.97555	1026.07	0.481193	4280.04	2.0072							213235
830	100010	46.4151	757.092	0.35137	93952.7	43.6039	15189.8	7.04966	1053.23	0.488809	4505.86	2.09119							215469
840	96023.3	45.1347	734.034	0.345025	94636.9	44.483	15841.1	7.44593	1077.3	0.506373	4435.68	2.08494							212748
850	93035.6	47.0917	707.955	0.358345	85233.5	43.1425	13463	6.81455	1007	0.509712	4115.45	2.08311							197563
860	91783.5	47.1053	696.928	0.357679	84140.5	43.1828	13204.1	6.77664	967.869	0.496732	4054.54	2.08088							194847
870	90198.4	46.8598	649.805	0.337586	83206.6	43.2274	13393.5	6.95817	973.895	0.505957	4063.65	2.11114							192486
880	91292.3	46.6829	604.7	0.309217	85095.7	43.5142	13588.2	6.94842	897.585	0.458986	4079.76	2.08621							195558
890	91612.5	46.8273	634.77	0.32446	84931.8	43.4125	13411.4	6.85517	985.897	0.503937	4062.72	2.07664							195639
900	91731.6	47.0698	628.758	0.322631	84020.2	43.1129	13472.3	6.91297	974.909	0.50025	4056.53	2.08151							194884
910	91062.3	46.9144	660.835	0.340456	83905.5	43.2273	13435.6	6.92189	946.791	0.487777	4092.14	2.10823							194103
920	90954.5	46.7535	633.766	0.325776	84321.9	43.3442	13569.3	6.97505	970.875	0.499061	4090.08	2.10243							194540
930	91310.4	46.6433	711.966	0.363687	85202.9	43.5234	13460.8	6.87606	889.57	0.454411	4187.58	2.1391							195763
940	90618.4	46.7897	660.832	0.341212	83915.5	43.3287	13346	6.89104	967.859	0.499742	4163.11	2.14957							193672
950	90686.6	46.6474	689.912	0.354877	84510.5	43.4705	13367.1	6.87577	947.796	0.487527	4206.96	2.16398							194409
960	90432.7	46.7303	611.716	0.316099	84035.1	43.4244	13341.1	6.8939	1034.11	0.534367	4065.75	2.10094							193520
970	90727.2	46.7621	673.865	0.34732	84231.5	43.4142	13299.7	6.85486	979.914	0.505062	4106.36	2.11648							194019
980	91171	46.7945	679.883	0.348957	84540.9	43.3915	13441.9	6.8992	955.808	0.490578	4043.37	2.0753							194833
990	90001.3	46.6569	696.926	0.361288	83812.1	43.4484	13374.6	6.93342	952.792	0.493929	4062.7	2.10611							192900

## Sheet: YP48
	C-	C-Rel	NH-	NH-Rel	O-	O-Rel	OH-	OH-Rel	P-	P-Rel	S-	S-Rel
	12.0004		15.0109		15.9956		17.0032		30.9744		31.9725								SUM
Sputter Time (s)	Intensity (Raw, Poisson Corrected)		Intensity (Raw, Poisson Corrected)		Intensity (Raw, Poisson Corrected)		Intensity (Raw, Poisson Corrected)		Intensity (Raw, Poisson Corrected)		Intensity (Raw, Poisson Corrected)
0	48400.3	17.629	436.373	0.158941	168319	61.3073	55349.6	20.1601	275.198	0.100236	1769.25	0.644419							274550
10	51193.2	19.9177	278.15	0.108219	160659	62.5074	43164.8	16.7941	458.489	0.178384	1270.32	0.494242							257024
20	55092.1	22.2235	315.191	0.127144	152356	61.4586	38215.4	15.4156	556.674	0.224556	1364.81	0.550548							247900
30	58239.6	24.0296	359.249	0.148226	146666	60.5142	35080.6	14.4742	669.989	0.276437	1350.64	0.557273							242366
40	59990.4	25.3015	312.189	0.131669	141985	59.8836	32833.6	13.8479	621.856	0.262274	1358.76	0.57307							237102
50	61798.5	26.3679	324.203	0.138329	138735	59.1948	31376.1	13.3874	676.001	0.288433	1460.33	0.623087							234370
60	63174.7	27.0976	333.213	0.142925	136918	58.7283	30705.3	13.1704	604.826	0.259428	1401.99	0.601356							233138
70	64400.7	27.7728	357.245	0.154062	135171	58.2924	29857.2	12.8759	658.953	0.284173	1439.23	0.620667							231884
80	64786.5	28.0121	318.193	0.137579	134784	58.2774	29339.6	12.6857	644.893	0.278836	1407.05	0.608375							231280
90	66524.6	28.6494	356.242	0.153419	134288	57.8322	29017.1	12.4965	643.936	0.277316	1372.86	0.591233							232203
100	67776.1	28.9321	365.257	0.15592	134945	57.605	29102.7	12.4233	630.847	0.269295	1439.14	0.614337							234259
110	68322.4	29.0996	350.235	0.14917	134816	57.4202	29245.8	12.4562	636.889	0.271261	1417.07	0.603552							234788
120	68411.8	29.4309	412.327	0.177384	133240	57.3202	28432.8	12.2319	564.691	0.242932	1386.95	0.59667							232449
130	70358.7	29.7317	416.331	0.17593	134759	56.9456	28938.5	12.2286	624.833	0.264038	1547.86	0.654085							236645
140	70771.9	30.0365	401.307	0.17032	134114	56.9197	28172.8	11.9569	656.955	0.27882	1502.55	0.637702							235620
150	71323.4	30.2034	372.264	0.157643	133852	56.6825	28495.7	12.0671	627.865	0.265883	1472.4	0.623519							236144
160	72073.8	30.204	428.353	0.17951	135144	56.6348	28755.3	12.0505	639.874	0.268152	1582.14	0.663028							238623
170	73083.9	30.5625	430.356	0.179968	134842	56.3887	28603.4	11.9615	646.943	0.270541	1522.66	0.636752							239129
180	73812.5	30.7172	448.388	0.186598	135256	56.2871	28483.5	11.8535	641.91	0.267132	1654.49	0.688519							240297
190	74199.2	31.0795	501.483	0.210054	133375	55.8662	28383.2	11.8887	651.906	0.273061	1629.36	0.682483							238740
200	73785	31.1045	527.53	0.222384	132598	55.8975	28066.5	11.8316	624.848	0.263409	1614.25	0.680498							237216
210	75232.2	31.3334	473.429	0.197178	133868	55.7547	28227.9	11.7566	637.895	0.265677	1662.49	0.69241							240102
220	74375.8	31.6362	506.491	0.215439	130403	55.4678	27522.3	11.7068	631.86	0.268766	1657.47	0.705016							235097
230	73934.9	31.3507	555.588	0.235586	131220	55.6413	27788.7	11.7833	623.857	0.264535	1708.84	0.724601							235832
240	74149.7	31.7993	514.508	0.220648	129259	55.4331	26960.6	11.5621	621.833	0.266675	1674.68	0.718191							233180
250	74552.5	31.8626	533.547	0.22803	129366	55.289	27110.2	11.5865	651.926	0.278623	1767.32	0.755325							233981
260	74341.5	31.863	534.545	0.229108	129163	55.3598	26881.7	11.5216	660.954	0.283287	1734.02	0.743208							233316
270	74362.5	31.9352	570.625	0.245056	128955	55.38	26490.9	11.3766	630.864	0.270926	1844.77	0.792241							232855
280	75013.7	31.997	559.597	0.238695	129346	55.1723	27072.5	11.5477	647.912	0.276366	1800.4	0.767957							234440
290	75460.5	32.4666	559.597	0.240765	127607	54.9025	26318.3	11.3234	674.996	0.290415	1804.52	0.776388							232425
300	75489.8	32.4414	611.72	0.262884	127861	54.9477	26117	11.2237	713.12	0.30646	1903.25	0.817913							232696
310	75540.5	32.745	547.571	0.237359	126264	54.7324	25781.3	11.1756	704.074	0.305199	1855.9	0.804488							230693
320	75520.8	32.8609	627.756	0.273151	125224	54.4879	25864.1	11.2541	702.05	0.305478	1881.07	0.818498							229820
330	76052	32.9285	594.676	0.257479	125987	54.549	25806.6	11.1736	692.064	0.299645	1828.69	0.791774							230961
340	76154.9	33.3697	608.713	0.266727	123878	54.2811	25043.4	10.9736	666.977	0.292257	1863.9	0.816727							228216
350	75738.8	33.3573	634.77	0.279569	123255	54.2847	24770.7	10.9097	669.997	0.295084	1983.8	0.873716							227053
360	76454.7	33.881	649.807	0.287963	121790	53.9714	24238.1	10.7411	630.846	0.27956	1893.15	0.838952							225657
370	76333.8	33.9414	650.812	0.28938	121326	53.9469	23953	10.6506	711.08	0.316177	1924.32	0.855637							224899
380	77098	34.2089	668.853	0.296775	120675	53.5443	24215	10.7444	678.009	0.300837	2039.26	0.904833							225374
390	76364.3	34.3512	639.785	0.287797	119010	53.5347	23611.4	10.6212	697.051	0.313557	1981.94	0.891543							222304
400	77477.1	34.6518	668.858	0.299148	119192	53.3089	23507.4	10.5137	754.211	0.337323	1987.88	0.889084							223587
410	77194.7	34.9866	647.802	0.2936	116818	52.9449	23166.5	10.4996	715.108	0.324105	2098.73	0.951197							220641
420	77656.6	35.3688	652.812	0.297324	115636	52.6666	22767.8	10.3696	762.271	0.347178	2086.66	0.950373							219562
430	78244.3	35.5965	694.923	0.316149	115861	52.7099	22192.7	10.0964	742.218	0.337665	2073.61	0.94337							219809
440	77936.8	35.8294	757.095	0.348055	114139	52.4724	21945.8	10.089	756.256	0.347669	1986.89	0.913421							217522
450	78872.8	36.0137	751.081	0.342947	114192	52.1406	22311.6	10.1876	742.184	0.338885	2138.07	0.976253							219008
460	78501.9	36.2687	768.133	0.354886	112828	52.1278	21425.5	9.89882	744.204	0.34383	2177.36	1.00596							216445
470	78910	36.6145	739.052	0.342923	111668	51.8143	21278.9	9.87348	758.259	0.351835	2161.4	1.0029							215516
480	78785.3	36.813	771.139	0.36032	110679	51.7155	20870.4	9.75183	777.286	0.363192	2132.02	0.996201							214015
490	79041.8	36.9849	728.013	0.340649	110183	51.5563	20764.1	9.71584	795.326	0.372145	2201.58	1.03015							213714
500	79742.1	37.1662	737.04	0.343519	110169	51.3475	20908.5	9.74503	792.315	0.369282	2206.6	1.02845							214556
510	82590.8	37.9212	731.021	0.335645	111042	50.9845	20487.3	9.40666	797.357	0.366103	2147.2	0.985878							217796
520	79738.9	37.7863	727.013	0.344514	107787	51.0776	19852.5	9.40761	771.29	0.365495	2149.26	1.01848							211026
530	79639.5	38.109	710.963	0.340209	106158	50.7986	19617.5	9.38734	704.076	0.336914	2148.22	1.02796							208978
540	79615.9	38.1774	761.107	0.364966	105807	50.7366	19331.6	9.26989	780.292	0.374166	2246.01	1.07701							208542
550	79702.7	38.1378	753.084	0.360351	105902	50.6741	19585.8	9.37181	744.225	0.356112	2298.53	1.09985							208986
560	79616	38.6603	792.196	0.384678	103926	50.4648	18614.7	9.039	819.391	0.397883	2169.25	1.05335							205938
570	80052.4	38.6827	796.211	0.384743	104475	50.4841	18665.3	9.01939	819.448	0.395971	2138.1	1.03317							206946
580	79523.5	38.7343	799.223	0.389286	103519	50.4221	18437.8	8.98069	762.272	0.371288	2263.09	1.10231							205305
590	79681	38.936	742.052	0.362603	102908	50.2859	18286.6	8.93572	772.309	0.377388	2256.05	1.10242							204646
600	79385	38.8081	761.104	0.372073	103221	50.4606	18166.2	8.88073	785.318	0.383911	2238.94	1.09453							204558
610	79065.4	39.0347	795.205	0.392594	101483	50.1023	18127.7	8.94967	826.408	0.407999	2253.95	1.11278							202552
620	78997.8	39.0216	816.273	0.403205	101642	50.2069	17866.4	8.82526	855.521	0.422592	2268.12	1.12036							202446
630	79027.2	39.4446	785.178	0.391903	99624.5	49.7253	17785.1	8.87702	819.448	0.409008	2308.47	1.15222							200350
640	79861.7	39.6174	742.052	0.368114	100363	49.7876	17519.8	8.69115	820.435	0.406998	2275.19	1.12867							201582
650	80020.4	39.4816	750.081	0.370085	101327	49.9941	17471.6	8.62038	816.4	0.402807	2292.4	1.13106							202678
660	79235.6	39.764	792.208	0.397566	99178.8	49.7724	17036.9	8.54989	810.412	0.406701	2210.73	1.10944							199265
670	79333	39.6892	802.226	0.401342	99498.2	49.7775	17119.3	8.56454	813.444	0.406954	2319.64	1.16048							199886
680	79093.9	39.9488	742.052	0.374796	98006	49.5009	17132.2	8.65314	801.368	0.404755	2212.7	1.11759							197988
690	78203.5	39.6402	820.282	0.415789	98113.1	49.7321	17046.6	8.64068	839.489	0.425525	2260.13	1.14563							197283
700	78868.7	39.7149	765.118	0.385281	98664.2	49.6831	17110.7	8.61622	846.522	0.426273	2331.77	1.17418							198587
710	78743.5	40.0988	756.092	0.385027	97121.3	49.4573	16546.6	8.42607	840.487	0.428003	2365.96	1.20482							196374
720	78187	40.2625	835.333	0.430156	95613.6	49.2364	16443.1	8.4674	800.356	0.412145	2313.56	1.19137							194193
730	77538.3	40.2655	840.346	0.43639	94817.6	49.2386	16283.7	8.4561	825.456	0.428658	2262.07	1.17469							192567
740	76718.1	40.149	782.169	0.409334	94524.5	49.4677	15993.2	8.36975	810.418	0.424117	2255.07	1.18015							191083
750	76819.3	40.0594	793.205	0.413637	94798.5	49.4351	16324.1	8.51262	782.279	0.40794	2246.06	1.17127							191763
760	78776.2	40.6384	759.101	0.391598	95040.6	49.0287	16174.2	8.34381	828.432	0.427364	2268.27	1.17014							193847
770	77750.5	40.5317	843.355	0.439645	94183.3	49.0982	15944.4	8.31189	824.463	0.429796	2280.47	1.18882							191826
780	77336.3	40.6223	813.26	0.42718	93550.9	49.1394	15589.6	8.18873	825.416	0.433565	2263.28	1.18883							190379
790	77763.1	40.7474	759.101	0.397765	93410.4	48.9465	15804.1	8.28126	796.403	0.417311	2308.56	1.20967							190842
800	77766.5	40.7483	808.251	0.42351	93376.8	48.9278	15803	8.2805	877.644	0.45987	2213.73	1.15996							190846
810	77490.5	40.8894	744.057	0.392617	92556.9	48.8395	15519.5	8.18918	865.584	0.456743	2335.77	1.23252							189512
820	78134	40.6018	840.352	0.436683	94589.8	49.153	15708.5	8.16282	873.603	0.453962	2293.35	1.19172							192440
830	68176.4	40.2169	733.024	0.432407	83536.4	49.2777	14367.7	8.47543	678.013	0.399956	2030.17	1.19759							169522
840	69778.2	41.3983	721.993	0.428347	81723.4	48.4852	13524	8.02358	754.209	0.44746	2051.47	1.2171							168553
850	70324.4	41.5248	692.921	0.409152	82148.5	48.5066	13451.3	7.94265	725.139	0.428176	2013.06	1.18866							169355
860	70472.9	41.4193	770.13	0.452632	82543.5	48.5136	13605.1	7.99618	721.084	0.423806	2032.21	1.1944							170145
870	70478.5	41.2313	731.021	0.427662	83288.9	48.7257	13631.4	7.97464	761.256	0.44535	2043.28	1.19536							170934
880	70318.6	41.581	705.952	0.417446	81825.1	48.3851	13370.4	7.90623	785.356	0.464399	2106.84	1.24582							169112
890	70053.7	41.2126	722.996	0.425339	82727.4	48.6686	13624	8.015	724.143	0.426014	2128.98	1.25248							169981
900	71931.1	41.6678	745.061	0.431595	83340.1	48.2768	13728.4	7.95251	773.307	0.447957	2111.79	1.22331							172630
910	70693.9	41.4714	672.865	0.394725	82752.1	48.5451	13510.5	7.92571	745.24	0.437182	2089.7	1.22589							170464
920	71956.8	41.4093	771.133	0.443767	84285.5	48.5042	13898.1	7.998	741.219	0.426553	2116.87	1.2182							173770
930	72029.3	41.5881	688.907	0.39776	83922.5	48.455	13652.5	7.88265	725.147	0.418684	2178.44	1.25778							173197
940	70318.3	41.5233	737.035	0.435223	82207.4	48.5439	13233.7	7.81457	746.223	0.440649	2103.77	1.24229							169346
950	69833.1	41.5817	756.092	0.45021	81295.1	48.4067	13214.5	7.86849	727.168	0.432988	2115.95	1.25993							167942

## Sheet: YP72
	C-	C-Rel	NH-	NH-Rel	O-	O-Rel	OH-	OH-Rel	P-	P-Rel	S-	S-Rel
	12.0002		15.011		15.9955		17.003		30.9743		31.9737								SUM
Sputter Time (s)	Intensity (Raw, Poisson Corrected)		Intensity (Raw, Poisson Corrected)		Intensity (Raw, Poisson Corrected)		Intensity (Raw, Poisson Corrected)		Intensity (Raw, Poisson Corrected)		Intensity (Raw, Poisson Corrected)
0	40227.4	12.6611	479.438	0.150898	210932	66.3886	64978.1	20.4512	351.247	0.110551	755.101	0.23766							317723
10	41905.5	14.528	297.168	0.103024	195946	67.9315	48934	16.9647	546.576	0.18949	817.291	0.283342							288447
20	45852.6	16.7099	303.175	0.110485	183937	67.0316	42789.2	15.5935	595.69	0.217086	925.646	0.33733							274403
30	50205.9	18.951	331.214	0.125022	174262	65.7777	38492.7	14.5296	652.827	0.246419	980.848	0.370235							264925
40	51409.3	20.2416	324.2	0.127649	164893	64.9242	35471.9	13.9665	793.205	0.312313	1086.26	0.427699							253978
50	52752.4	21.5425	326.203	0.133212	157030	64.1264	32873.5	13.4246	814.276	0.332526	1079.23	0.440726							244876
60	54675.3	22.4317	319.195	0.130957	154556	63.4099	32236.9	13.2259	776.157	0.318435	1177.66	0.48316							243741
70	54578.9	23.5171	315.191	0.13581	146054	62.932	29283.8	12.6179	782.184	0.337029	1068.18	0.460259							232082
80	55768.6	23.8046	333.212	0.14223	146404	62.492	29860.1	12.7457	809.26	0.345429	1101.32	0.470094							234276
90	56229.7	24.2638	333.212	0.143785	144496	62.3518	28787.7	12.4222	797.221	0.344011	1099.32	0.47437							231743
100	56941.5	24.7517	299.173	0.130046	142567	61.9719	28332.8	12.3159	829.329	0.360498	1081.24	0.47							230051
110	57536.2	25.1428	373.267	0.163114	141104	61.6612	27873.4	12.1804	785.184	0.343118	1165.61	0.509361							228838
120	57900.9	25.7885	321.197	0.143058	137175	61.0964	27287.8	12.1537	783.18	0.348821	1054.13	0.469499							224522
130	58087.8	25.9269	322.198	0.14381	136893	61.1009	26860.6	11.989	758.104	0.338373	1122.41	0.500977							224044
140	59467.4	26.4786	322.202	0.143464	136258	60.6705	26652.8	11.8675	802.239	0.357207	1084.25	0.482775							224587
150	58643.3	26.6925	340.221	0.154857	132993	60.534	25812.4	11.749	770.148	0.350546	1140.49	0.519113							219700
160	59389	26.8114	355.241	0.160375	133664	60.343	26110.7	11.7878	793.208	0.358096	1194.74	0.539369							221507
170	59471.8	27.3051	345.227	0.158503	131078	60.1815	25025.9	11.4901	769.139	0.353133	1114.38	0.511642							217804
180	59619.2	27.2739	364.256	0.166636	131159	60.0011	25552.2	11.6893	778.16	0.355984	1121.42	0.513014							218594
190	59936.8	27.9133	369.263	0.17197	127976	59.6	24448.9	11.3861	766.127	0.356795	1227.89	0.571843							214725
200	59420.6	27.9172	321.197	0.150906	126829	59.5872	24356.5	11.4433	763.127	0.358535	1155.56	0.542909							212846
210	59722.7	27.8212	388.289	0.18088	128072	59.6609	24570.8	11.446	774.154	0.360631	1138.49	0.530353							214666
220	60834.2	28.3028	386.286	0.179718	127588	59.3597	24052.7	11.1904	828.331	0.385377	1250.99	0.582017							214941
230	59512	28.5475	389.29	0.18674	123354	59.172	23249.5	11.1526	736.032	0.353069	1225.88	0.588046							208467
240	59126.3	28.8256	370.261	0.180512	120984	58.9829	22702.6	11.0681	714.977	0.34857	1218.85	0.594222							205117
250	59572.2	29.061	355.242	0.173297	120348	58.7092	22866.2	11.1548	682.899	0.333137	1165.61	0.568618							204990
260	59101.5	28.7262	431.356	0.20966	121124	58.8721	23048.8	11.2028	753.095	0.36604	1282.15	0.623187							205741
270	59414.1	29.1648	362.25	0.177819	119398	58.6093	22539.1	11.0638	714.985	0.350967	1290.18	0.633315							203719
280	58538.5	28.8722	376.273	0.185584	119275	58.8284	22549.6	11.1218	725.02	0.357592	1286.17	0.634361							202751
290	59646.1	29.8031	427.348	0.213531	116615	58.2685	21569.9	10.7777	716.985	0.358253	1158.57	0.578897							200134
300	59192.2	29.5446	366.259	0.182811	117062	58.4292	21667.6	10.815	751.078	0.374886	1309.27	0.653497							200348
310	59242.6	29.6853	368.259	0.184527	116260	58.2556	21562.2	10.8044	825.319	0.413551	1310.28	0.656556							199569
320	59125.8	29.7639	376.271	0.189415	115902	58.3451	21297.3	10.7211	731.029	0.368	1216.83	0.612552							198649
330	59392.3	30.0681	392.293	0.198603	114266	57.8486	21460.2	10.8645	739.058	0.374157	1276.12	0.646052							197526
340	59200	30.2695	366.256	0.18727	113330	57.9468	20660.7	10.564	760.101	0.388647	1259.05	0.643765							195576
350	59476.1	30.3317	386.284	0.196997	113296	57.7788	20881.2	10.649	734.038	0.374345	1312.29	0.669242							196086
360	58960.9	30.5325	391.295	0.202629	111458	57.7177	20289.6	10.5068	725.018	0.375445	1284.15	0.664987							193109
370	59905.3	30.9637	370.261	0.191379	110943	57.3439	20243	10.4631	754.089	0.389771	1254.01	0.648169							193470
380	60064.5	30.9883	408.318	0.210658	111247	57.3942	20106.8	10.3734	702.96	0.362669	1300.24	0.670815							193830
390	59840	31.1125	415.332	0.215943	110064	57.2254	20066	10.4329	690.928	0.359233	1258.02	0.65408							192334
400	59542.1	31.2842	347.23	0.182439	108723	57.1245	19679.7	10.34	700.949	0.368288	1333.41	0.700591							190326
410	59536.3	31.7951	396.301	0.211643	106123	56.6745	19171.3	10.2383	727.026	0.388265	1296.23	0.692245							187250
420	59693	31.7403	396.299	0.210722	106762	56.7681	19138.1	10.1762	738.044	0.392437	1339.43	0.712209							188067
430	59052.8	31.6533	376.27	0.201687	106123	56.8838	18925.4	10.1443	720.999	0.386468	1362.57	0.730361							186561
440	60743.2	32.1526	417.334	0.220903	106501	56.3731	19154.4	10.1388	717.999	0.380051	1387.69	0.734532							188922
450	59714.6	32.1544	404.315	0.217711	105194	56.6436	18323.8	9.86678	777.16	0.418476	1298.22	0.69905							185712
460	59642.8	32.9106	398.304	0.219782	101327	55.9118	17832.1	9.83967	696.934	0.384565	1329.38	0.733546							181227
470	59135.8	32.826	389.289	0.216093	100807	55.9576	17778.7	9.86888	764.124	0.424162	1274.12	0.707259							180149
480	59365.5	32.941	371.265	0.206009	100401	55.7109	18035.7	10.0077	697.931	0.387271	1346.46	0.747129							180218
490	59707.1	33.1454	406.315	0.225559	99930.2	55.4745	17994.9	9.98956	725.015	0.40248	1373.59	0.762525							180137
500	60242.8	33.5601	379.274	0.211286	99373.5	55.3591	17441.8	9.7165	661.845	0.368702	1407.78	0.784248							179507
510	59747.5	33.8091	366.257	0.207253	97432.7	55.134	17102	9.67746	718.988	0.406852	1352.52	0.765346							176720
520	60518.3	34.2988	418.334	0.237091	96563	54.7271	16848.3	9.54878	699.947	0.396695	1396.74	0.791602							176445
530	59919.7	33.8457	447.383	0.252705	97498.8	55.0723	17021.1	9.61438	704.966	0.398201	1445.99	0.816768							177038
540	60159.3	34.3815	407.316	0.232784	95512.7	54.5863	16806.6	9.60511	658.832	0.376528	1430.91	0.817777							174976
550	60054.9	34.3832	411.323	0.235495	95416	54.6285	16674.4	9.54659	667.86	0.38237	1438.96	0.823847							174663
560	59822.4	35.0276	419.335	0.245531	92353.8	54.0755	16132.7	9.44611	703.958	0.412186	1354.5	0.793095							170787
570	60103.2	35.1275	385.287	0.225182	92511.3	54.0685	16001.7	9.35223	650.817	0.380372	1448	0.846287							171100
580	60364.7	35.3396	412.326	0.24139	92026.6	53.8756	15970	9.3494	666.853	0.390399	1372.6	0.803568							170813
590	60346.9	35.4947	402.31	0.23663	91463.3	53.7967	15761.5	9.27056	629.768	0.370416	1412.83	0.830995							170017
600	60162.3	35.3352	415.33	0.243936	91548.5	53.7693	15928.3	9.35519	717.993	0.4217	1489.23	0.874671							170262
610	59896.3	36.0589	401.308	0.241596	88669.7	53.3811	15110.3	9.09672	663.845	0.399649	1365.6	0.82212							166107
620	60250.4	36.0768	420.34	0.251691	89028.1	53.3083	15261.8	9.13847	667.858	0.3999	1377.65	0.82491							167006
630	60247.4	35.7229	425.346	0.252203	90276.9	53.5285	15644.7	9.27632	658.841	0.390651	1398.74	0.829365							168652
640	60668.8	36.3322	414.329	0.248125	88716.3	53.1287	15133.7	9.06298	661.842	0.396351	1388.68	0.831626							166984
650	60473.3	36.2804	476.433	0.285831	88525.4	53.11	15091.2	9.05382	656.845	0.394068	1460.08	0.875961							166683
660	60498.4	36.6402	407.316	0.246686	87457.6	52.9677	14709.1	8.9084	665.868	0.403275	1376.64	0.833747							165115
670	60524.9	36.5374	471.425	0.284588	87730.8	52.9609	14673.2	8.85785	686.907	0.414669	1564.69	0.944565							165652
680	62030.6	36.9949	433.358	0.258454	88162.4	52.5799	14825.6	8.84196	733.039	0.437183	1488.23	0.887578							167673
690	60681.2	36.8367	428.351	0.260032	86712	52.6388	14753.8	8.95633	699.95	0.424907	1455.05	0.883292							164730
700	60866.5	37.1247	402.31	0.245383	85810.6	52.339	14686	8.95752	676.881	0.412854	1509.35	0.920607							163952
710	60498.4	37.4286	436.363	0.269965	84495.3	52.2747	14131.3	8.74261	663.852	0.410705	1411.81	0.873445							161637
720	60923.5	37.1934	421.338	0.257224	85751	52.3505	14496.6	8.85009	705.958	0.430983	1503.31	0.917762							163802
730	70646.3	36.8223	532.541	0.277572	100919	52.6011	17249.5	8.9908	813.276	0.423897	1696.51	0.884257							191857
740	62542.2	37.8518	455.395	0.275614	85659.1	51.8426	14293.8	8.65089	665.85	0.402985	1612.96	0.976195							165229
750	62495.3	38.0382	435.361	0.264985	85031.4	51.7549	14061.7	8.55875	760.116	0.46265	1512.37	0.920514							164296
760	62282.4	37.9749	446.38	0.272167	85037.5	51.8492	14006.7	8.54018	722.009	0.440224	1514.39	0.923356							164009
770	62652	38.0185	477.436	0.289718	85061.6	51.6171	14349.8	8.70775	681.891	0.413785	1570.71	0.953139							164793
780	63105	38.5001	443.376	0.270502	84440.3	51.5167	13794.9	8.41622	668.863	0.408071	1456.06	0.888337							163908
790	61703	38.3464	444.378	0.276167	83068.9	51.6247	13543	8.41654	663.85	0.412561	1486.22	0.923638							160909
800	62422.9	38.3287	442.375	0.271626	83813.6	51.4629	13908.6	8.54011	722.004	0.443322	1552.62	0.953334							162862
810	61787.2	38.5931	490.459	0.306348	82119	51.2927	13526	8.44853	656.832	0.410266	1519.41	0.949045							160099
820	63754.1	38.3327	479.438	0.288266	85473.4	51.3917	14331.9	8.61718	671.873	0.40397	1606.96	0.966199							166318
830	62043	39.222	459.402	0.290422	80461.5	50.8656	12973.9	8.20176	684.906	0.43298	1561.65	0.987234							158184
840	61805.9	38.8769	461.406	0.290232	81143.1	51.0403	13376.7	8.41416	676.878	0.425767	1514.38	0.95257							158978
850	62319.4	38.5656	455.395	0.281816	83065.1	51.4038	13520	8.36668	711.975	0.440597	1521.42	0.941512							161593
860	61118.9	38.8943	447.382	0.284701	80230.3	51.0562	13094.8	8.33315	666.858	0.424369	1582.79	1.00724							157141
870	61722.9	39.1073	453.394	0.287268	80375.3	50.9253	13115	8.30959	684.899	0.433948	1478.18	0.936567							157830
880	61352.1	39.4205	459.402	0.295179	78699.4	50.5666	12930.9	8.30848	698.942	0.44909	1494.28	0.960118							155635
890	61258.6	39.1834	434.36	0.277834	79479	50.8379	12944.6	8.27987	634.773	0.406026	1586.81	1.01499							156338
900	61361.2	39.4447	428.35	0.275356	78607.7	50.5313	12902.5	8.2941	692.926	0.445433	1569.73	1.00907							155562
910	61447.7	39.6441	418.334	0.269895	78112.7	50.3958	12818.4	8.27001	657.847	0.424421	1543.55	0.995848							154999
920	62030.3	39.4425	423.346	0.269188	79667.2	50.6571	12935.1	8.2249	628.761	0.399804	1582.8	1.00644							157268
930	61272.2	39.5766	460.404	0.297382	78180.4	50.4979	12675.7	8.18742	692.922	0.447569	1537.54	0.99312							154819
940	62080.5	39.6234	433.363	0.276597	78986.8	50.414	12915.1	8.24317	684.899	0.437142	1575.74	1.00573							156676
950	62086.8	40.1506	468.418	0.302919	77577.4	50.1682	12332.9	7.9755	647.808	0.418928	1521.42	0.98388							154635
960	62665.1	40.0056	468.421	0.299042	78667.4	50.2215	12581.2	8.03188	688.909	0.439802	1569.73	1.00212							156641
970	61911.5	39.6115	473.429	0.302904	79017.9	50.5563	12620	8.07439	647.814	0.414477	1626.05	1.04036							156297
980	62553.4	40.2795	475.433	0.306142	77540.8	49.9303	12540.3	8.07498	664.847	0.42811	1523.44	0.980977							155298
990	61937.6	39.6908	482.444	0.309159	78509.2	50.3101	12788	8.19479	667.868	0.427982	1665.31	1.06716							156050
